# Supplementary material for: A multi-stage emergency supplies pre-allocation approach for freeway black spots: A Chinese case study
Source: PLoS One. 2020 Oct 8;15(10):e0240372. doi: 10.1371/journal.pone.0240372 (PMC7544114; doi:10.1371/journal.pone.0240372)
Supplement: S1 File — (XLSX) [file pone.0240372.s005.xlsx]

## Sheet: G2京沪高速
FID	OBJECTID_1	FID_Export	OBJECTID	NAME	X	Y	occurTime	endTime	title	content	roadCode	roadName	dirName	pileNo	rcType	queuing	FID_shijie	FID_省界_r	KIND	CITYCODE	ara
1598	1599	133	134	济南市	117.086	37.2491	7/10/2016 16:49:00	7/10/2016 18:04:05	G2京沪高速K328＋450北京方向事故信息	G2京沪高速K328+450北京方向发生交通事故，现事故正在处理中，现场无压车。	G2	京沪高速	北京方向	328.45	accident	0	11	-1	7992.21	370100	7992.21
41	42	140	141	临沂市	118.213	34.9686	7/11/2016 07:35:00	7/11/2016 07:45:16	G2京沪高速K645北京方向事故信息	G2京沪高速K645北京方向两车追尾，造成压车，现事故正在处理中。	G2	京沪高速	北京方向	645	accident	1	4	-1	17165.3	371300	17165.3
893	894	160	161	济南市	117.477	36.6022	7/12/2016 10:34:59	7/12/2016 12:57:47	G2京沪高速埠村收费站双向入口内广场事故信息	G2京沪高速埠村站入口内广场四车追尾，造成压车，现事故正在处理中。	G2	京沪高速	双向	428	accident	1	11	-1	7992.21	370100	7992.21
139	140	165	166	临沂市	118.258	35.358	7/12/2016 20:13:00	7/13/2016 07:12:38	G2京沪高速K601上海方向事故信息	G2京沪高速K601上海方向一大货车侧翻，现事故正在处理中，现场无压车。	G2	京沪高速	上海方向	601	accident	0	4	-1	17165.3	371300	17165.3
572	573	167	168	莱芜市	117.787	36.0737	7/13/2016 07:19:00	7/13/2016 07:59:11	G2京沪高速K500上海方向事故信息	G2京沪高速K500上海方向发生交通事故，现事故正在处理中，现场无压车。G2京沪高速钢城站上海方向入口临时关闭。	G2	京沪高速	上海方向	500	accident	0	6	-1	2251.98	371200	2251.98
15	16	173	174	临沂市	118.243	34.6425	7/13/2016 11:08:00	7/13/2016 14:46:11	G2京沪高速郯城收费站北京方向入口事故信息	G2京沪高速郯城站北京方向入口一车侧翻，现事故正在处理中，现场无压车。	G2	京沪高速	北京方向	681	accident	0	4	-1	17165.3	371300	17165.3
1694	1695	187	188	德州市	117.117	37.5992	7/14/2016 07:32:00	7/14/2016 18:01:20	G2京沪高速K288＋900北京方向事故信息	G2京沪高速K288+900北京方向一大货车撞边护栏，造成压车，现事故正在处理中。	G2	京沪高速	北京方向	288.9	accident	1	13	-1	10338	371400	10338
7	8	197	198	临沂市	118.27	34.5441	7/15/2016 11:08:00	7/15/2016 16:59:57	G2京沪高速K692＋684北京方向事故	G2京沪高速K692+684北京方向事故，一辆货车撞中央护栏侧翻，北京方向主线临时封闭，占用上海方向超车道，造成压车，请过往车辆择路绕行。	G2	京沪高速	北京方向	692.684	accident	0	4	-1	17165.3	371300	17165.3
98	99	241	242	临沂市	118.257	35.2513	7/17/2016 11:04:00	7/17/2016 12:25:28	G2京沪高速K613上海方向事故信息	G2京沪高速K613上海方向一小货车侧翻，造成压车，现事故正在处理中。	G2	京沪高速	上海方向	613	accident	1	4	-1	17165.3	371300	17165.3
194	195	242	243	临沂市	118.257	35.4116	7/17/2016 11:30:00	7/17/2016 13:07:54	G2京沪高速K595北京方向事故信息	G2京沪高速K595北京方向两大货车追尾，造成压车，现事故正在处理中。	G2	京沪高速	北京方向	595	accident	1	4	-1	17165.3	371300	17165.3
100	101	243	244	临沂市	118.257	35.2602	7/17/2016 12:25:00	7/17/2016 15:13:52	G2京沪高速K612上海方向事故信息	G2京沪高速K612上海方向两车刮擦，造成压车，现事故正在处理中。	G2	京沪高速	上海方向	612	accident	1	4	-1	17165.3	371300	17165.3
73	74	249	250	临沂市	118.254	35.1484	7/17/2016 17:40:00	7/17/2016 20:53:23	G2京沪高速K624＋500上海方向事故信息	G2京沪高速K624+500上海方向一大货车侧翻，造成压车，现事故正在处理中。	G2	京沪高速	上海方向	624.5	accident	1	4	-1	17165.3	371300	17165.3
447	448	261	262	泰安市	117.804	35.7763	7/18/2016 09:54:00	7/18/2016 13:02:45	G2京沪高速K535＋200上海方向事故信息	G2京沪高速K535+200上海方向一大货车侧翻，现事故正在处理中，现场无压车。	G2	京沪高速	上海方向	535.2	accident	0	5	-1	7744.45	370900	7744.45
28	29	21	22	临沂市	118.213	34.8475	7/2/2016 10:57:00	7/2/2016 13:15:38	G2京沪高速K658＋400北京方向事故信息	G2京沪高速K658+400北京方向两大货车刮擦，造成压车，现事故正在处理中。	G2	京沪高速	北京方向	658.4	accident	1	4	-1	17165.3	371300	17165.3
83	84	22	23	临沂市	118.255	35.2153	7/2/2016 11:14:00	7/2/2016 14:53:52	G2京沪高速K617上海方向事故信息	G2京沪高速K617上海方向两车刮擦，现事故正在处理中，现场无压车。	G2	京沪高速	上海方向	617	accident	0	4	-1	17165.3	371300	17165.3
90	91	24	25	临沂市	118.255	35.227	7/2/2016 12:16:00	7/2/2016 12:43:02	G2京沪高速K615＋700上海方向事故信息	G2京沪高速K615+700上海方向两轿车追尾，现事故正在处理中，现场无压车。	G2	京沪高速	上海方向	615.7	accident	0	4	-1	17165.3	371300	17165.3
3	4	31	32	临沂市	118.339	34.4426	7/2/2016 19:21:00	7/3/2016 08:04:42	G2京沪高速红花埠收费站北京方向入口匝道一货车发生货物倾斜	G2京沪高速红花埠站北京方向入口匝道一货车发生货物倾斜，匝道临时封闭，请过往车辆择路绕行。	G2	京沪高速	北京方向	705	accident	0	4	-1	17165.3	371300	17165.3
281	282	318	319	临沂市	118.212	35.4828	7/22/2016 15:40:00	7/22/2016 17:03:03	G2京沪高速K586北京方向事故信息	G2京沪高速K586北京方向两车追尾，造成压车，现事故正在处理中。G2京沪高速K586北京方向主线临时关闭。	G2	京沪高速	北京方向	586	accident	1	4	-1	17165.3	371300	17165.3
35	36	327	328	临沂市	118.21	34.9246	7/23/2016 10:57:00	7/23/2016 11:29:53	G2京沪高速K649＋883北京方向事故信息	G2京沪高速K649+883北京方向三车追尾，造成压车，现事故正在处理中。	G2	京沪高速	北京方向	649.883	accident	1	4	-1	17165.3	371300	17165.3
376	377	346	347	临沂市	118.046	35.5965	7/24/2016 06:51:00	7/24/2016 07:45:26	G2京沪高速K566上海方向事故信息	G2京沪高速K566上海方向两大货车追尾，造成压车，现事故正在处理中。	G2	京沪高速	上海方向	566	accident	1	4	-1	17165.3	371300	17165.3
413	414	370	371	临沂市	117.931	35.6872	7/25/2016 14:56:00	7/25/2016 15:56:21	G2京沪高速K551北京方向事故信息	G2京沪高速K551北京方向两车追尾，造成压车，现事故正在处理中。	G2	京沪高速	北京方向	551	accident	1	4	-1	17165.3	371300	17165.3
418	419	392	393	临沂市	117.915	35.7002	7/27/2016 07:09:00	7/28/2016 07:23:03	G2京沪高速K549上海方向事故信息	G2京沪高速K549上海方向一大货车翻入边沟，现事故正在处理中，现场无压车。	G2	京沪高速	上海方向	549	accident	0	4	-1	17165.3	371300	17165.3
906	907	404	405	济南市	117.267	36.6182	7/28/2016 02:45:10	7/28/2016 05:43:11	G2京沪高速K408＋742上海方向事故信息	G2京沪高速K408+742（蟠龙站以南约4公里）上海方向两大货车追尾，现事故正在处理中，现场无压车。	G2	京沪高速	上海方向	408.742	accident	0	11	-1	7992.21	370100	7992.21
799	800	410	411	莱芜市	117.532	36.4706	7/28/2016 08:11:24	7/28/2016 11:29:54	G2京沪高速K443＋900北京方向事故信息	G2京沪高速K443+900（雪野站附近）北京方向两车追尾，现事故正在处理中，现场无压车。	G2	京沪高速	北京方向	443.9	accident	0	6	-1	2251.98	371200	2251.98
104	105	415	416	临沂市	118.256	35.287	7/28/2016 15:29:00	7/28/2016 16:43:56	G2京沪高速K609北京方向事故信息	G2京沪高速K609北京方向三车追尾，现事故正在处理中，现场无压车。	G2	京沪高速	北京方向	609	accident	0	4	-1	17165.3	371300	17165.3
440	441	428	429	临沂市	117.842	35.7393	7/29/2016 07:17:00	7/29/2016 07:44:37	G2京沪高速K540＋800上海方向事故信息	G2京沪高速K540+800上海方向两车追尾，现事故正在处理中，现场无压车。G2京沪高速K540+800上海方向主线临时关闭。	G2	京沪高速	上海方向	540.8	accident	0	4	-1	17165.3	371300	17165.3
430	431	429	430	临沂市	117.883	35.7234	7/29/2016 07:22:00	7/29/2016 09:14:33	G2京沪高速K545上海方向事故信息	G2京沪高速K545上海方向一大货车侧翻，造成压车，现事故正在处理中。G2京沪高速K545上海方向主线临时关闭。	G2	京沪高速	上海方向	545	accident	1	4	-1	17165.3	371300	17165.3
431	432	435	436	临沂市	117.883	35.7234	7/29/2016 09:26:00	7/29/2016 10:04:35	G2京沪高速K545上海方向事故信息	G2京沪高速K545上海方向一大货车侧翻，现事故正在处理中，现场无压车。G2京沪高速K545上海方向主线临时关闭。	G2	京沪高速	上海方向	545	accident	0	4	-1	17165.3	371300	17165.3
119	120	33	34	临沂市	118.257	35.3322	7/3/2016 07:11:00	7/3/2016 08:33:25	G2京沪高速K604北京方向事故信息	G2京沪高速K604北京方向两大货车追尾，现事故正在处理中，现场无压车。	G2	京沪高速	北京方向	604	accident	0	4	-1	17165.3	371300	17165.3
0	1	34	35	临沂市	118.365	34.4319	7/3/2016 07:14:00	7/3/2016 07:57:37	G2京沪高速K708＋200上海方向事故信息	G2京沪高速K708+200上海方向两大货车追尾，造成压车，现事故正在处理中。G2京沪高速K708+200上海方向主线临时关闭。	G2	京沪高速	上海方向	708.2	accident	1	4	-1	17165.3	371300	17165.3
319	320	461	462	临沂市	118.174	35.515	7/30/2016 08:45:00	7/30/2016 10:21:34	G2京沪高速K581上海方向事故信息	G2京沪高速K581上海方向一大货车撞中央护栏，造成压车，现事故正在处理中。	G2	京沪高速	上海方向	581	accident	1	4	-1	17165.3	371300	17165.3
320	321	464	465	临沂市	118.174	35.515	7/30/2016 10:25:00	7/30/2016 16:40:57	G2京沪高速K581上海方向事故信息	G2京沪高速K581上海方向一大货车撞中央护栏，造成北京方向压车，现事故正在处理中。G2京沪高速K581北京方向主线临时关闭。	G2	京沪高速	上海方向	581	accident	1	4	-1	17165.3	371300	17165.3
415	416	476	477	临沂市	117.935	35.6889	7/30/2016 17:42:00	7/30/2016 18:37:07	G2京沪高速蒙阴收费站上海方向出口匝道事故信息	G2京沪高速蒙阴站上海方向出口匝道一大货车撞中央护栏，造成压车，现事故正在处理中。G2京沪高速蒙阴站上海方向出口临时关闭。	G2	京沪高速	上海方向	551	accident	1	4	-1	17165.3	371300	17165.3
341	342	479	480	临沂市	118.153	35.5358	7/31/2016 07:06:00	7/31/2016 13:25:06	G2京沪高速K578北京方向事故信息	G2京沪高速K578北京方向一大货车自燃，造成压车，现事故正在处理中。	G2	京沪高速	北京方向	578	accident	1	4	-1	17165.3	371300	17165.3
358	359	483	484	临沂市	118.127	35.5523	7/31/2016 10:39:00	7/31/2016 10:56:58	G2京沪高速K575上海方向事故信息	G2京沪高速K575上海方向一大货车撞中央护栏，造成压车，现事故正在处理中。	G2	京沪高速	上海方向	575	accident	1	4	-1	17165.3	371300	17165.3
324	325	486	487	临沂市	118.167	35.5215	7/31/2016 11:15:00	7/31/2016 12:05:34	G2京沪高速K580北京方向事故信息	G2京沪高速K580北京方向一轿车撞中央护栏，造成压车，现事故正在处理中。G2京沪高速K580北京方向主线临时关闭。	G2	京沪高速	北京方向	580	accident	1	4	-1	17165.3	371300	17165.3
57	58	88	89	临沂市	118.232	35.0651	7/7/2016 14:46:00	7/8/2016 08:27:08	G2京沪高速K634北京方向事故信息	G2京沪高速K634北京方向两车追尾，现事故正在处理中，现场无压车。G2京沪高速K634北京方向主线临时关闭。	G2	京沪高速	北京方向	634	accident	0	4	-1	17165.3	371300	17165.3
50	51	93	94	临沂市	118.217	35.0129	7/8/2016 05:09:00	7/8/2016 08:26:41	G2京沪高速K640北京方向事故信息	G2京沪高速K640北京方向三车追尾，造成压车，现事故正在处理中。G2京沪高速K640北京方向主线临时关闭。	G2	京沪高速	北京方向	640	accident	1	4	-1	17165.3	371300	17165.3
40	41	98	99	临沂市	118.21	34.9503	7/8/2016 08:27:00	7/8/2016 21:45:34	G2京沪高速K647北京方向事故信息	G2京沪高速K647北京方向两车追尾，造成压车，现事故正在处理中。	G2	京沪高速	北京方向	647	accident	1	4	-1	17165.3	371300	17165.3
120	121	117	118	临沂市	118.257	35.3322	7/9/2016 17:41:00	7/9/2016 18:12:35	G2京沪高速K604北京方向事故信息	G2京沪高速K604北京方向一车侧翻，造成压车，现事故正在处理中。G2京沪高速K604北京方向主线临时关闭。	G2	京沪高速	北京方向	604	accident	1	4	-1	17165.3	371300	17165.3
121	122	119	120	临沂市	118.257	35.3322	7/9/2016 18:13:00	7/9/2016 19:28:49	G2京沪高速K604北京方向事故信息	G2京沪高速K604北京方向两大货车追尾，造成压车，现事故正在处理中。	G2	京沪高速	北京方向	604	accident	1	4	-1	17165.3	371300	17165.3
904	905	502	503	济南市	117.324	36.6129	8/1/2016 05:03:02	8/1/2016 11:41:37	G2京沪高速K414＋050北京方向事故信息	G2京沪高速K414+050（彩石站附近）北京方向两大货车侧翻，造成压车，现事故正在处理中。G2京沪高速彩石站北京方向入口临时关闭；曹范站出口分流上海方向全部车辆；K414+050北京方向主线临时关闭。	G2	京沪高速	北京方向	414.05	accident	1	11	-1	7992.21	370100	7992.21
6	7	518	519	临沂市	118.276	34.5333	8/1/2016 20:50:00	8/1/2016 21:19:04	G2京沪高速K694北京方向事故信息	G2京沪高速K694北京方向一大货车自燃，造成压车，现事故正在处理中。	G2	京沪高速	北京方向	694	accident	1	4	-1	17165.3	371300	17165.3
392	393	704	705	临沂市	117.988	35.6483	8/10/2016 05:18:00	8/10/2016 06:04:19	G2京沪高速K558北京方向事故信息	G2京沪高速K558北京方向两大货车追尾，造成压车，现事故正在处理中。	G2	京沪高速	北京方向	558	accident	1	4	-1	17165.3	371300	17165.3
896	897	734	735	济南市	117.477	36.6022	8/11/2016 09:28:46	8/11/2016 12:39:12	G2京沪高速埠村收费站双向出口匝道事故信息	G2京沪高速埠村站出口匝道四车追尾，造成压车，现事故正在处理中。	G2	京沪高速	双向	428	accident	1	11	-1	7992.21	370100	7992.21
387	388	753	754	临沂市	118.012	35.63	8/11/2016 21:09:00	8/11/2016 22:18:52	G2京沪高速K561上海方向事故信息	G2京沪高速K561上海方向两车追尾，造成压车，现事故正在处理中。	G2	京沪高速	上海方向	561	accident	1	4	-1	17165.3	371300	17165.3
364	365	773	774	临沂市	118.081	35.5773	8/12/2016 16:03:00	8/12/2016 16:39:19	G2京沪高速K570北京方向事故信息	G2京沪高速K570北京方向两车刮擦，现事故正在处理中，现场无压车。	G2	京沪高速	北京方向	570	accident	0	4	-1	17165.3	371300	17165.3
1524	1525	829	830	济南市	117.044	37.0575	8/14/2016 20:53:00	8/15/2016 06:09:59	G2京沪高速K351上海方向事故	G2京沪高速K351上海方向事故，发生两起追尾事故，南向道路全封闭，请过往车辆择路绕行。	G2	京沪高速	上海方向	351	accident	0	11	-1	7992.21	370100	7992.21
410	411	830	831	临沂市	117.95	35.6785	8/14/2016 22:05:00	8/15/2016 06:04:39	G2京沪高速K553上海方向事故信息	G2京沪高速K553上海方向一大货车侧翻，造成压车，现事故正在处理中。G2京沪高速K553上海方向主线临时关闭。	G2	京沪高速	上海方向	553	accident	1	4	-1	17165.3	371300	17165.3
432	433	833	834	临沂市	117.883	35.7234	8/15/2016 06:10:00	8/15/2016 09:19:06	G2京沪高速K545上海方向事故信息	G2京沪高速K545上海方向两大货车追尾，造成压车，现事故正在处理中。	G2	京沪高速	上海方向	545	accident	1	4	-1	17165.3	371300	17165.3
67	68	836	837	临沂市	118.252	35.1351	8/15/2016 07:56:00	8/15/2016 11:17:19	G2京沪高速K626上海方向出口匝道发生一货车自燃事故	G2京沪高速K626上海方向出口匝道发生一货车自燃事故，造成压车，匝道区临时封闭，请过往车辆择路绕行。	G2	京沪高速	上海方向	626	accident	0	4	-1	17165.3	371300	17165.3
365	366	845	846	临沂市	118.081	35.5773	8/15/2016 17:19:00	8/15/2016 18:14:22	G2京沪高速K570上海方向事故信息	G2京沪高速K570上海方向两轿车追尾，造成压车，现事故正在处理中。	G2	京沪高速	上海方向	570	accident	1	4	-1	17165.3	371300	17165.3
396	397	852	853	临沂市	117.977	35.6634	8/16/2016 06:54:00	8/16/2016 17:53:51	G2京沪高速K556上海方向事故信息	G2京沪高速K556上海方向一车侧翻，现事故正在处理中，现场无压车。	G2	京沪高速	上海方向	556	accident	0	4	-1	17165.3	371300	17165.3
411	412	858	859	临沂市	117.935	35.6851	8/16/2016 14:49:00	8/16/2016 15:37:06	G2京沪高速K551＋400北京方向事故信息	G2京沪高速K551+400北京方向一大货车撞边护栏，造成压车，现事故正在处理中。	G2	京沪高速	北京方向	551.4	accident	1	4	-1	17165.3	371300	17165.3
397	398	859	860	临沂市	117.977	35.6634	8/16/2016 15:02:00	8/16/2016 17:52:40	G2京沪高速K556上海方向事故信息	G2京沪高速K556上海方向一大货车侧翻，现事故正在处理中，现场无压车。	G2	京沪高速	上海方向	556	accident	0	4	-1	17165.3	371300	17165.3
443	444	862	863	泰安市	117.821	35.7559	8/16/2016 17:06:00	8/16/2016 17:51:47	G2京沪高速K537＋900北京方向事故信息	G2京沪高速K537+900北京方向五轿车追尾，造成压车，现事故正在处理中。G2京沪高速K537+900北京方向主线临时关闭。	G2	京沪高速	北京方向	537.9	accident	1	5	-1	7744.45	370900	7744.45
54	55	868	869	临沂市	118.218	35.018	8/17/2016 15:20:00	8/17/2016 17:45:33	G2京沪高速K639＋338北京方向事故信息	G2京沪高速K639+338北京方向两车刮擦，现事故正在处理中，现场无压车。	G2	京沪高速	北京方向	639.338	accident	0	4	-1	17165.3	371300	17165.3
86	87	869	870	临沂市	118.255	35.2243	8/17/2016 15:54:00	8/17/2016 17:02:46	G2京沪高速K616北京方向事故信息	G2京沪高速K616北京方向两车追尾，造成压车，现事故正在处理中。G2京沪高速K616北京方向主线临时关闭。	G2	京沪高速	北京方向	616	accident	1	4	-1	17165.3	371300	17165.3
53	54	873	874	临沂市	118.218	35.0175	8/17/2016 17:08:00	8/17/2016 21:13:44	G2京沪高速K639＋400北京方向事故信息	G2京沪高速K639+400北京方向三大货车追尾，造成压车，现事故正在处理中。	G2	京沪高速	北京方向	639.4	accident	1	4	-1	17165.3	371300	17165.3
382	383	880	881	临沂市	118.022	35.6146	8/18/2016 13:02:00	8/19/2016 06:04:45	G2京沪高速K563上海方向事故信息	G2京沪高速K563上海方向两轿车刮擦，现事故正在处理中，现场无压车。	G2	京沪高速	上海方向	563	accident	0	4	-1	17165.3	371300	17165.3
497	498	881	882	泰安市	117.825	35.928	8/18/2016 15:17:00	8/19/2016 06:03:56	G2京沪高速新泰东收费站北京方向出口匝道事故信息	G2京沪高速新泰东站北京方向出口匝道一车侧翻，现事故正在处理中，现场无压车。	G2	京沪高速	北京方向	517	accident	0	5	-1	7744.45	370900	7744.45
383	384	887	888	临沂市	118.022	35.6146	8/18/2016 20:57:00	8/18/2016 22:03:27	G2京沪高速K563上海方向事故信息	G2京沪高速K563上海方向两车刮擦，造成压车，现事故正在处理中。	G2	京沪高速	上海方向	563	accident	1	4	-1	17165.3	371300	17165.3
1570	1571	536	537	德州市	117.042	37.1636	8/2/2016 16:20:00	8/2/2016 22:12:12	G2京沪高速K338＋500上海方向事故信息	G2京沪高速K338+500上海方向两车追尾，现事故正在处理中，现场无压车。	G2	京沪高速	上海方向	338.5	accident	0	13	-1	10338	371400	10338
404	405	915	916	临沂市	117.969	35.6701	8/20/2016 07:19:00	8/20/2016 07:47:21	G2京沪高速K555上海方向事故信息	G2京沪高速K555上海方向两车追尾，造成压车，现事故正在处理中。	G2	京沪高速	上海方向	555	accident	1	4	-1	17165.3	371300	17165.3
78	79	917	918	临沂市	118.251	35.1661	8/20/2016 09:04:00	8/20/2016 12:05:28	G2京沪高速K622＋500上海方向事故信息	G2京沪高速K622+500上海方向两大货车刮擦，造成压车，现事故正在处理中。	G2	京沪高速	上海方向	622.5	accident	1	4	-1	17165.3	371300	17165.3
377	378	935	936	临沂市	118.039	35.6028	8/21/2016 07:14:00	8/21/2016 07:46:13	G2京沪高速K565北京方向事故信息	G2京沪高速K565北京方向两车事故，现事故正在处理中，现场无压车。	G2	京沪高速	北京方向	565	accident	0	4	-1	17165.3	371300	17165.3
99	100	936	937	临沂市	118.257	35.2513	8/21/2016 07:15:00	8/21/2016 13:07:46	G2京沪高速K613上海方向事故信息	G2京沪高速K613上海方向一大货车自燃，现事故正在处理中，现场无压车。	G2	京沪高速	上海方向	613	accident	0	4	-1	17165.3	371300	17165.3
511	512	948	949	泰安市	117.823	35.9721	8/21/2016 16:59:00	8/21/2016 17:49:49	G2京沪高速K512上海方向事故信息	G2京沪高速K512上海方向两车事故，造成压车，现事故正在处理中。G2京沪高速K512+600上海方向主线临时关闭。	G2	京沪高速	上海方向	512	accident	1	5	-1	7744.45	370900	7744.45
509	510	952	953	泰安市	117.821	35.9669	8/21/2016 18:04:00	8/22/2016 06:56:14	G2京沪高速K512＋600上海方向事故信息	G2京沪高速K512+600上海方向一大货车侧翻，现事故正在处理中，现场无压车。	G2	京沪高速	上海方向	512.6	accident	0	5	-1	7744.45	370900	7744.45
205	206	958	959	临沂市	118.246	35.427	8/21/2016 21:03:00	8/22/2016 06:54:58	G2京沪高速K593北京方向事故信息	G2京沪高速K593北京方向一大货车侧翻，现事故正在处理中，现场无压车。	G2	京沪高速	北京方向	593	accident	0	4	-1	17165.3	371300	17165.3
408	409	964	965	临沂市	117.958	35.6757	8/22/2016 06:48:00	8/22/2016 08:07:03	G2京沪高速K553＋700上海方向事故信息	G2京沪高速K553+700上海方向三大货车追尾，造成压车，现事故正在处理中。	G2	京沪高速	上海方向	553.7	accident	1	4	-1	17165.3	371300	17165.3
407	408	965	966	临沂市	117.961	35.6746	8/22/2016 06:49:00	8/22/2016 08:08:41	G2京沪高速K554上海方向事故信息	G2京沪高速K554上海方向两大货车追尾，造成压车，现事故正在处理中。G2京沪高速K554上海方向主线临时关闭。	G2	京沪高速	上海方向	554	accident	1	4	-1	17165.3	371300	17165.3
47	48	986	987	临沂市	118.212	34.9915	8/22/2016 16:12:00	8/22/2016 17:09:04	G2京沪高速K642＋453北京方向事故信息	G2京沪高速K642+453北京方向两车追尾，造成压车，现事故正在处理中。	G2	京沪高速	北京方向	642.453	accident	1	4	-1	17165.3	371300	17165.3
224	225	1008	1009	临沂市	118.235	35.4524	8/23/2016 15:51:00	8/23/2016 16:33:14	G2京沪高速K590上海方向事故信息	G2京沪高速K590上海方向两车追尾，造成压车，现事故正在处理中。G2京沪高速K590上海方向主线临时关闭。	G2	京沪高速	上海方向	590	accident	1	4	-1	17165.3	371300	17165.3
318	319	1018	1019	临沂市	118.191	35.5041	8/24/2016 07:08:00	8/25/2016 05:46:26	G2京沪高速K583上海方向事故信息	G2京沪高速K583上海方向一车侧翻，现事故正在处理中，现场无压车。	G2	京沪高速	上海方向	583	accident	0	4	-1	17165.3	371300	17165.3
312	313	1024	1025	临沂市	118.198	35.4972	8/24/2016 09:48:00	8/24/2016 14:40:19	G2京沪高速K584上海方向事故信息	G2京沪高速K584上海方向三车追尾，现事故正在处理中，现场无压车。	G2	京沪高速	上海方向	584	accident	0	4	-1	17165.3	371300	17165.3
897	898	1029	1030	济南市	117.477	36.6022	8/24/2016 13:30:37	8/24/2016 13:39:51	G2京沪高速埠村收费站双向出口匝道事故信息	G2京沪高速埠村站出口匝道两大货车追尾，造成压车，现事故正在处理中。	G2	京沪高速	双向	428	accident	1	11	-1	7992.21	370100	7992.21
498	499	1044	1045	泰安市	117.825	35.928	8/25/2016 07:05:00	8/25/2016 17:19:27	G2京沪高速新泰东收费站北京方向出口匝道事故信息	G2京沪高速新泰东站北京方向出口匝道一大货车侧翻，现事故正在处理中，现场无压车。	G2	京沪高速	北京方向	517	accident	0	5	-1	7744.45	370900	7744.45
448	449	1045	1046	泰安市	117.802	35.7776	8/25/2016 07:11:00	8/25/2016 07:52:55	G2京沪高速K535上海方向事故信息	G2京沪高速K535上海方向一大货车撞边护栏，现事故正在处理中，现场无压车。	G2	京沪高速	上海方向	535	accident	0	5	-1	7744.45	370900	7744.45
325	326	1094	1095	临沂市	118.167	35.5215	8/27/2016 10:12:00	8/27/2016 11:53:33	G2京沪高速K580上海方向事故信息	G2京沪高速K580上海方向一轿车撞中央护栏，现事故正在处理中，现场无压车。	G2	京沪高速	上海方向	580	accident	0	4	-1	17165.3	371300	17165.3
363	364	1101	1102	临沂市	118.09	35.5711	8/27/2016 13:22:00	8/27/2016 17:28:04	G2京沪高速K571上海方向事故信息	G2京沪高速K571上海方向两车追尾，现事故正在处理中，现场无压车。G2京沪高速K571上海方向主线临时关闭。	G2	京沪高速	上海方向	571	accident	0	4	-1	17165.3	371300	17165.3
33	34	1111	1112	临沂市	118.212	34.9145	8/28/2016 07:24:00	8/28/2016 08:24:51	G2京沪高速K651上海方向事故信息	G2京沪高速K651上海方向两轿车追尾，现事故正在处理中，现场无压车。	G2	京沪高速	上海方向	651	accident	0	4	-1	17165.3	371300	17165.3
105	106	1112	1113	临沂市	118.256	35.287	8/28/2016 09:12:00	8/28/2016 10:37:56	G2京沪高速K609北京方向事故信息	G2京沪高速K609北京方向四大货车追尾，造成压车，现事故正在处理中。	G2	京沪高速	北京方向	609	accident	1	4	-1	17165.3	371300	17165.3
246	247	1115	1116	临沂市	118.231	35.4613	8/28/2016 11:12:00	8/28/2016 15:29:08	G2京沪高速K589上海方向事故信息	G2京沪高速K589上海方向两大货车追尾，造成压车，现事故正在处理中。	G2	京沪高速	上海方向	589	accident	1	4	-1	17165.3	371300	17165.3
342	343	1117	1118	临沂市	118.153	35.5358	8/28/2016 11:33:00	8/28/2016 12:52:43	G2京沪高速K578上海方向事故信息	G2京沪高速K578上海方向一轿车撞边护栏，现事故正在处理中，现场无压车。	G2	京沪高速	上海方向	578	accident	0	4	-1	17165.3	371300	17165.3
19	20	1118	1119	临沂市	118.234	34.7242	8/28/2016 13:00:00	8/28/2016 15:59:36	G2京沪高速K672＋448北京方向事故信息	G2京沪高速K672+448北京方向两大货车刮擦，现事故正在处理中，现场无压车。	G2	京沪高速	北京方向	672.448	accident	0	4	-1	17165.3	371300	17165.3
379	380	1124	1125	临沂市	118.031	35.6093	8/28/2016 15:45:00	8/28/2016 17:47:20	G2京沪高速K564上海方向事故信息	G2京沪高速K564上海方向一轿车翻入边沟，现事故正在处理中，现场无压车。	G2	京沪高速	上海方向	564	accident	0	4	-1	17165.3	371300	17165.3
270	271	1129	1130	临沂市	118.228	35.4651	8/28/2016 16:58:00	8/28/2016 18:46:27	G2京沪高速K588＋500上海方向事故信息	G2京沪高速K588+500上海方向两车事故，造成压车，现事故正在处理中。	G2	京沪高速	上海方向	588.5	accident	1	4	-1	17165.3	371300	17165.3
63	64	541	542	临沂市	118.242	35.1094	8/3/2016 07:32:00	8/3/2016 07:45:04	G2京沪高速K629上海方向事故信息	G2京沪高速K629上海方向一大货车撞中央护栏，现事故正在处理中，现场无压车。	G2	京沪高速	上海方向	629	accident	0	4	-1	17165.3	371300	17165.3
12	13	544	545	临沂市	118.252	34.6137	8/3/2016 10:28:00	8/3/2016 11:08:14	G2京沪高速K684＋800北京方向事故信息	G2京沪高速K684+800北京方向一轿车侧翻，现事故正在处理中，现场无压车。	G2	京沪高速	北京方向	684.8	accident	0	4	-1	17165.3	371300	17165.3
101	102	1195	1196	临沂市	118.257	35.2618	8/31/2016 13:43:00	8/31/2016 16:50:10	G2京沪高速K611＋800北京方向事故信息	G2京沪高速K611+800北京方向两车追尾，造成压车，现事故正在处理中。	G2	京沪高速	北京方向	611.8	accident	1	4	-1	17165.3	371300	17165.3
350	351	576	577	临沂市	118.145	35.5426	8/5/2016 07:07:00	8/5/2016 09:19:19	G2京沪高速K577上海方向事故信息	G2京沪高速K577上海方向一大货车撞中央护栏，现事故正在处理中，现场无压车。	G2	京沪高速	上海方向	577	accident	0	4	-1	17165.3	371300	17165.3
351	352	583	584	临沂市	118.145	35.5426	8/5/2016 09:25:00	8/5/2016 09:59:46	G2京沪高速K577上海方向事故信息	G2京沪高速K577上海方向一大货车撞中央护栏，造成压车，现事故正在处理中。	G2	京沪高速	上海方向	577	accident	1	4	-1	17165.3	371300	17165.3
59	60	589	590	临沂市	118.234	35.0776	8/5/2016 14:21:00	8/5/2016 18:53:47	G2京沪高速K632＋600上海方向事故信息	G2京沪高速K632+600上海方向两大货车追尾，造成压车，现事故正在处理中。	G2	京沪高速	上海方向	632.6	accident	1	4	-1	17165.3	371300	17165.3
362	363	605	606	临沂市	118.09	35.5711	8/6/2016 09:01:00	8/6/2016 10:28:36	G2京沪高速K571北京方向事故信息	G2京沪高速K571北京方向两车刮擦，现事故正在处理中，现场无压车。	G2	京沪高速	北京方向	571	accident	0	4	-1	17165.3	371300	17165.3
403	404	612	613	临沂市	117.969	35.6701	8/6/2016 13:04:00	8/6/2016 13:46:14	G2京沪高速K555上海方向事故信息	G2京沪高速K555上海方向两车刮擦，现事故正在处理中，现场无压车。G2京沪高速K555上海方向主线临时关闭。	G2	京沪高速	上海方向	555	accident	0	4	-1	17165.3	371300	17165.3
355	356	614	615	临沂市	118.136	35.5469	8/6/2016 14:52:00	8/6/2016 15:48:44	G2京沪高速K576北京方向一辆半挂车爆胎		G2	京沪高速	北京方向	576	accident	0	4	-1	17165.3	371300	17165.3
373	374	628	629	临沂市	118.061	35.5903	8/7/2016 08:01:00	8/7/2016 09:25:49	G2京沪高速K567＋600北京方向事故信息	G2京沪高速K567+600北京方向一大货车撞边护栏，造成压车，现事故正在处理中。	G2	京沪高速	北京方向	567.6	accident	1	4	-1	17165.3	371300	17165.3
374	375	632	633	临沂市	118.061	35.5903	8/7/2016 09:28:00	8/7/2016 10:39:32	G2京沪高速K567＋600北京方向事故信息	G2京沪高速K567+600北京方向一大货车撞边护栏，造成压车，现事故正在处理中。G2京沪高速K567+600北京方向主线临时关闭。	G2	京沪高速	北京方向	567.6	accident	1	4	-1	17165.3	371300	17165.3
409	410	650	651	临沂市	117.95	35.6785	8/7/2016 19:33:00	8/7/2016 19:53:22	G2京沪高速K553北京方向事故信息	G2京沪高速K553北京方向两车刮擦，现事故正在处理中，现场无压车。	G2	京沪高速	北京方向	553	accident	0	4	-1	17165.3	371300	17165.3
894	895	657	658	济南市	117.477	36.6022	8/8/2016 07:12:16	8/8/2016 08:26:06	G2京沪高速埠村收费站双向出口匝道事故信息	G2京沪高速埠村站出口匝道两大货车刮擦，造成压车，现事故正在处理中。	G2	京沪高速	双向	428	accident	1	11	-1	7992.21	370100	7992.21
895	896	658	659	济南市	117.477	36.6022	8/8/2016 07:16:00	8/8/2016 08:18:30	G2京沪高速埠村收费站双向出口匝道事故信息	G2京沪高速埠村站出口匝道两车刮擦，造成压车，现事故正在处理中。	G2	京沪高速	双向	428	accident	1	11	-1	7992.21	370100	7992.21
436	437	680	681	临沂市	117.853	35.7336	8/9/2016 07:11:00	8/9/2016 08:29:19	G2京沪高速K542上海方向事故信息	G2京沪高速K542上海方向一大货车撞中央护栏，造成北京方向压车，现事故正在处理中。G2京沪高速蒙阴站北京方向入口临时关闭。	G2	京沪高速	上海方向	542	accident	1	4	-1	17165.3	371300	17165.3
437	438	685	686	临沂市	117.853	35.7336	8/9/2016 09:08:00	8/9/2016 19:17:07	G2京沪高速K542上海方向事故信息	G2京沪高速K542上海方向一大货车撞中央护栏，现事故正在处理中，现场无压车。G2京沪高速蒙阴站北京方向入口临时关闭。	G2	京沪高速	上海方向	542	accident	0	4	-1	17165.3	371300	17165.3
438	439	701	702	临沂市	117.853	35.7336	8/9/2016 19:16:00	8/9/2016 20:32:26	G2京沪高速K542上海方向事故信息	G2京沪高速K542上海方向一大货车撞中央护栏，现事故正在处理中，现场无压车。	G2	京沪高速	上海方向	542	accident	0	4	-1	17165.3	371300	17165.3
422	423	702	703	临沂市	117.898	35.7139	8/9/2016 22:08:00	8/10/2016 05:20:47	G2京沪高速K546＋700北京方向事故信息	G2京沪高速K546+700北京方向一大货车追尾，现事故正在处理中，现场无压车。	G2	京沪高速	北京方向	546.7	accident	0	4	-1	17165.3	371300	17165.3
326	327	1395	1396	临沂市	118.167	35.5215	9/10/2016 08:12:00	9/10/2016 11:15:32	G2京沪高速K580北京方向事故信息	G2京沪高速K580北京方向一大货车撞中央护栏，造成压车，现事故正在处理中。	G2	京沪高速	北京方向	580	accident	1	4	-1	17165.3	371300	17165.3
424	425	1401	1402	临沂市	117.892	35.7178	9/10/2016 11:15:00	9/10/2016 13:12:37	G2京沪高速K546北京方向事故信息	G2京沪高速K546北京方向两大货车追尾，造成压车，现事故正在处理中。	G2	京沪高速	北京方向	546	accident	1	4	-1	17165.3	371300	17165.3
425	426	1404	1405	临沂市	117.892	35.7178	9/10/2016 13:13:00	9/10/2016 21:47:27	G2京沪高速K546北京方向事故信息	G2京沪高速K546北京方向三车追尾，造成压车，现事故正在处理中。	G2	京沪高速	北京方向	546	accident	1	4	-1	17165.3	371300	17165.3
46	47	1417	1418	临沂市	118.212	34.9911	9/11/2016 09:14:00	9/11/2016 12:49:04	G2京沪高速K642＋500北京方向事故信息	G2京沪高速K642+500北京方向一轿车侧翻，现事故正在处理中，现场无压车。	G2	京沪高速	北京方向	642.5	accident	0	4	-1	17165.3	371300	17165.3
380	381	1438	1439	临沂市	118.031	35.6093	9/12/2016 14:37:00	9/12/2016 15:02:52	G2京沪高速K564北京方向事故信息	G2京沪高速K564北京方向两车追尾，现事故正在处理中，现场无压车。	G2	京沪高速	北京方向	564	accident	0	4	-1	17165.3	371300	17165.3
5	6	1452	1453	临沂市	118.296	34.495	9/13/2016 11:08:00	9/13/2016 13:59:56	G2京沪高速K698＋500上海方向事故信息	G2京沪高速K698+500上海方向两车追尾，现事故正在处理中，现场无压车。	G2	京沪高速	上海方向	698.5	accident	0	4	-1	17165.3	371300	17165.3
103	104	1464	1465	临沂市	118.256	35.2781	9/13/2016 21:14:00	9/14/2016 07:05:03	G2京沪高速K610上海方向事故信息	G2京沪高速K610上海方向一小货车侧翻，造成压车，现事故正在处理中。	G2	京沪高速	上海方向	610	accident	1	4	-1	17165.3	371300	17165.3
38	39	1475	1476	临沂市	118.209	34.9352	9/14/2016 12:08:00	9/14/2016 13:56:16	G2京沪高速K648＋700上海方向事故信息	G2京沪高速K648+700上海方向一大货车翻入边沟，造成压车，现事故正在处理中。	G2	京沪高速	上海方向	648.7	accident	1	4	-1	17165.3	371300	17165.3
163	164	1482	1483	临沂市	118.259	35.3758	9/14/2016 17:24:00	9/14/2016 19:08:37	G2京沪高速K599上海方向事故信息	G2京沪高速K599上海方向一大货车翻入边沟，造成压车，现事故正在处理中。G2京沪高速K599上海方向主线临时关闭。	G2	京沪高速	上海方向	599	accident	1	4	-1	17165.3	371300	17165.3
164	165	1485	1486	临沂市	118.259	35.3758	9/14/2016 17:40:00	9/14/2016 19:08:52	G2京沪高速K599上海方向事故信息	G2京沪高速K599上海方向一大货车翻入边沟，造成压车，现事故正在处理中。G2京沪高速K599上海方向主线临时关闭。	G2	京沪高速	上海方向	599	accident	1	4	-1	17165.3	371300	17165.3
17	18	1500	1501	临沂市	118.237	34.6941	9/15/2016 06:24:00	9/15/2016 16:48:48	G2京沪高速K675＋800上海方向事故信息	G2京沪高速K675+800上海方向一大货车翻入边沟，现事故正在处理中，现场无压车。	G2	京沪高速	上海方向	675.8	accident	0	4	-1	17165.3	371300	17165.3
84	85	1533	1534	临沂市	118.255	35.2153	9/16/2016 16:28:00	9/16/2016 17:09:18	G2京沪高速K617北京方向事故信息	G2京沪高速K617北京方向一小货车侧翻，造成压车，现事故正在处理中。	G2	京沪高速	北京方向	617	accident	1	4	-1	17165.3	371300	17165.3
141	142	1560	1561	临沂市	118.258	35.3598	9/17/2016 16:33:00	9/17/2016 18:09:23	G2京沪高速K600＋800北京方向事故信息	G2京沪高速K600+800北京方向两大货车追尾，造成压车，现事故正在处理中。	G2	京沪高速	北京方向	600.8	accident	1	4	-1	17165.3	371300	17165.3
91	92	1573	1574	临沂市	118.255	35.2288	9/18/2016 09:40:00	9/18/2016 10:12:56	G2京沪高速K615＋500北京方向事故信息	G2京沪高速K615+500北京方向一轿车自燃，造成压车，现事故正在处理中。	G2	京沪高速	北京方向	615.5	accident	1	4	-1	17165.3	371300	17165.3
68	69	1228	1229	临沂市	118.255	35.1375	9/2/2016 15:27:00	9/3/2016 06:45:21	G2京沪高速临沂收费站北京方向出口匝道事故信息	G2京沪高速临沂站北京方向出口匝道一大货车侧翻，现事故正在处理中，现场无压车。	G2	京沪高速	北京方向	625	accident	0	4	-1	17165.3	371300	17165.3
56	57	1600	1601	临沂市	118.226	35.0475	9/20/2016 07:01:00	9/20/2016 10:37:34	G2京沪高速K636上海方向事故信息	G2京沪高速K636上海方向四车追尾，现事故正在处理中，现场无压车。G2京沪高速K636上海方向主线临时关闭。	G2	京沪高速	上海方向	636	accident	0	4	-1	17165.3	371300	17165.3
14	15	1619	1620	临沂市	118.246	34.6421	9/21/2016 09:48:00	9/21/2016 15:10:18	G2京沪高速K681＋600上海方向事故信息	G2京沪高速K681+600上海方向一大货车侧翻，造成压车，现事故正在处理中。	G2	京沪高速	上海方向	681.6	accident	1	4	-1	17165.3	371300	17165.3
87	88	1641	1642	临沂市	118.255	35.2243	9/23/2016 13:10:00	9/23/2016 13:49:45	G2京沪高速K616北京方向事故信息	G2京沪高速K616北京方向三车追尾，现事故正在处理中，现场无压车。	G2	京沪高速	北京方向	616	accident	0	4	-1	17165.3	371300	17165.3
94	95	1642	1643	临沂市	118.255	35.2422	9/23/2016 13:56:00	9/23/2016 18:16:47	G2京沪高速K614北京方向事故信息	G2京沪高速K614北京方向两车刮擦，现事故正在处理中，现场无压车。	G2	京沪高速	北京方向	614	accident	0	4	-1	17165.3	371300	17165.3
451	452	1650	1651	泰安市	117.802	35.7776	9/23/2016 16:51:00	9/23/2016 18:15:13	G2京沪高速K535北京方向事故信息	G2京沪高速K535北京方向三车事故，造成压车，现事故正在处理中。	G2	京沪高速	北京方向	535	accident	1	5	-1	7744.45	370900	7744.45
148	149	1656	1657	临沂市	118.258	35.3672	9/23/2016 21:14:00	9/24/2016 07:19:22	G2京沪高速K600北京方向事故信息	G2京沪高速K600北京方向一轿车侧翻，现事故正在处理中，现场无压车。	G2	京沪高速	北京方向	600	accident	0	4	-1	17165.3	371300	17165.3
420	421	1658	1659	临沂市	117.906	35.7079	9/24/2016 07:20:00	9/24/2016 19:14:55	G2京沪高速K547＋800上海方向事故信息	G2京沪高速K547+800上海方向一小货车翻入边沟，现事故正在处理中，现场无压车。	G2	京沪高速	上海方向	547.8	accident	0	4	-1	17165.3	371300	17165.3
590	591	1668	1669	莱芜市	117.776	36.0976	9/25/2016 06:25:00	9/25/2016 06:49:27	G2京沪高速K497北京方向事故信息	G2京沪高速K497北京方向两车追尾，现事故正在处理中，现场无压车。	G2	京沪高速	北京方向	497	accident	0	6	-1	2251.98	371200	2251.98
77	78	1702	1703	临沂市	118.253	35.1581	9/27/2016 09:31:00	9/27/2016 16:20:24	G2京沪高速K623＋400北京方向事故信息	G2京沪高速K623+400北京方向两车追尾，造成压车，现事故正在处理中。	G2	京沪高速	北京方向	623.4	accident	1	4	-1	17165.3	371300	17165.3
898	899	1703	1704	济南市	117.477	36.6022	9/27/2016 09:50:00	9/27/2016 10:59:08	G2京沪高速埠村收费站双向出口匝道事故信息	G2京沪高速埠村站出口匝道三大货车追尾，造成压车，现事故正在处理中。	G2	京沪高速	双向	428	accident	1	11	-1	7992.21	370100	7992.21
657	658	1706	1707	莱芜市	117.742	36.1995	9/27/2016 14:45:00	9/27/2016 15:04:56	G2京沪高速K484上海方向事故信息	G2京沪高速K484上海方向三轿车追尾，现事故正在处理中，现场无压车。	G2	京沪高速	上海方向	484	accident	0	6	-1	2251.98	371200	2251.98
650	651	1710	1711	莱芜市	117.742	36.191	9/27/2016 17:03:00	9/27/2016 21:15:31	G2京沪高速K485上海方向事故信息	G2京沪高速K485上海方向两轿车追尾，现事故正在处理中，现场无压车。	G2	京沪高速	上海方向	485	accident	0	6	-1	2251.98	371200	2251.98
85	86	1714	1715	临沂市	118.255	35.2153	9/27/2016 19:16:00	9/27/2016 20:41:25	G2京沪高速K617北京方向事故信息	G2京沪高速K617北京方向两车刮擦，造成压车，现事故正在处理中。	G2	京沪高速	北京方向	617	accident	1	4	-1	17165.3	371300	17165.3
4	5	1720	1721	临沂市	118.328	34.454	9/28/2016 06:43:00	9/28/2016 08:38:33	G2京沪高速K704上海方向事故信息	G2京沪高速K704上海方向两车追尾，造成压车，现事故正在处理中。G2京沪高速K704上海方向主线临时关闭。	G2	京沪高速	上海方向	704	accident	1	4	-1	17165.3	371300	17165.3
132	133	1726	1727	临沂市	118.257	35.3489	9/28/2016 07:40:00	9/28/2016 08:00:49	G2京沪高速K602北京方向事故信息	G2京沪高速K602北京方向三车追尾，造成压车，现事故正在处理中。	G2	京沪高速	北京方向	602	accident	1	4	-1	17165.3	371300	17165.3
888	889	1743	1744	济南市	117.479	36.5957	9/29/2016 01:05:07	9/29/2016 02:43:12	G2京沪高速K428＋400北京方向事故信息	G2京沪高速K428+400（埠村站附近）北京方向一大货车撞中央护栏，现事故正在处理中，现场无压车。	G2	京沪高速	北京方向	428.4	accident	0	11	-1	7992.21	370100	7992.21
2	3	1744	1745	临沂市	118.354	34.437	9/29/2016 07:04:00	9/29/2016 08:56:07	G2京沪高速K707上海方向事故信息	G2京沪高速K707上海方向三大货车追尾，现事故正在处理中，现场无压车。G2京沪高速蒙阴、孟良崮、青驼、临沂北、临沂、临沂南、兰陵、郯城站上海方向入口临时关闭。	G2	京沪高速	上海方向	707	accident	0	4	-1	17165.3	371300	17165.3
48	49	1754	1755	临沂市	118.212	34.9949	9/29/2016 11:45:00	9/29/2016 12:56:33	G2京沪高速K642＋100上海方向事故信息	G2京沪高速K642+100上海方向两轿车追尾，造成压车，现事故正在处理中。	G2	京沪高速	上海方向	642.1	accident	1	4	-1	17165.3	371300	17165.3
399	400	1234	1235	临沂市	117.977	35.664	9/3/2016 06:45:00	9/3/2016 10:32:49	G2京沪高速K555＋910上海方向事故信息	G2京沪高速K555+910上海方向一大货车翻入边沟，现事故正在处理中，现场无压车。	G2	京沪高速	上海方向	555.91	accident	0	4	-1	17165.3	371300	17165.3
414	415	1238	1239	临沂市	117.931	35.6872	9/3/2016 08:23:00	9/3/2016 09:03:34	G2京沪高速K551北京方向事故信息	G2京沪高速K551北京方向三轿车追尾，造成压车，现事故正在处理中。	G2	京沪高速	北京方向	551	accident	1	4	-1	17165.3	371300	17165.3
421	422	1769	1770	临沂市	117.9	35.7122	9/30/2016 07:13:00	9/30/2016 08:57:32	G2京沪高速K547上海方向事故信息	G2京沪高速K547上海方向两车追尾，现事故正在处理中，现场无压车。	G2	京沪高速	上海方向	547	accident	0	4	-1	17165.3	371300	17165.3
1	2	1265	1266	临沂市	118.354	34.437	9/4/2016 06:55:00	9/4/2016 09:47:03	G2京沪高速K707上海方向事故信息	G2京沪高速K707上海方向四大货车追尾，造成压车，现事故正在处理中。G2京沪高速K707上海方向主线临时关闭。	G2	京沪高速	上海方向	707	accident	1	4	-1	17165.3	371300	17165.3
37	38	1307	1308	临沂市	118.209	34.9325	9/6/2016 14:46:00	9/6/2016 16:06:11	G2京沪高速K649上海方向事故信息	G2京沪高速K649上海方向两车刮擦，造成压车，现事故正在处理中。	G2	京沪高速	上海方向	649	accident	1	4	-1	17165.3	371300	17165.3
247	248	1358	1359	临沂市	118.231	35.4613	9/8/2016 15:09:00	9/8/2016 19:18:14	G2京沪高速K589上海方向事故信息	G2京沪高速K589上海方向一大货车撞中央护栏，造成压车，现事故正在处理中。G2京沪高速K589上海方向主线临时关闭。	G2	京沪高速	上海方向	589	accident	1	4	-1	17165.3	371300	17165.3
384	385	1383	1384	临沂市	118.021	35.6163	9/9/2016 17:57:00	9/10/2016 06:06:45	G2京沪高速K562＋800北京方向事故信息	G2京沪高速K562+800北京方向一大货车侧翻，造成压车，现事故正在处理中。	G2	京沪高速	北京方向	562.8	accident	1	4	-1	17165.3	371300	17165.3
449	450	1385	1386	泰安市	117.802	35.7776	9/9/2016 20:15:00	9/9/2016 21:03:41	G2京沪高速K535上海方向事故信息	G2京沪高速K535上海方向一大货车侧翻，现事故正在处理中，现场无压车。	G2	京沪高速	上海方向	535	accident	0	5	-1	7744.45	370900	7744.45
450	451	1387	1388	泰安市	117.802	35.7776	9/9/2016 21:28:00	9/10/2016 06:06:01	G2京沪高速K535上海方向事故信息	G2京沪高速K535上海方向一大货车侧翻，现事故正在处理中，现场无压车。	G2	京沪高速	上海方向	535	accident	0	5	-1	7744.45	370900	7744.45
