# Supplementary material for: A multi-stage emergency supplies pre-allocation approach for freeway black spots: A Chinese case study
Source: PLoS One. 2020 Oct 8;15(10):e0240372. doi: 10.1371/journal.pone.0240372 (PMC7544114; doi:10.1371/journal.pone.0240372)
Supplement: S2 File — (XLSX) [file pone.0240372.s006.xlsx]

## Sheet: Sheet1
ID	T1	C1	D1	T2	C2	D2	T3	C3	D3	T4	C4	D4	T5	C5	D5	T6	C6	D6	T7	C7	D7	T8	C8	D8	T9	C9	D9	CHOICE
1	6.993	7.18	9.621	6.731	11.026	2.168	4.169	9.744	8.379	6.699	16.154	10.863	3.975	18.718	10.863	4.879	22.564	5.895	4.416	12.308	12.105	10.672	13.59	10.863	6.366	20	8.379	6
2	10.49	1.436	19.242	10.096	2.205	4.337	6.254	1.949	16.758	10.048	3.231	21.726	5.963	3.744	21.726	7.318	4.513	11.789	6.624	2.462	24.211	16.008	2.718	21.726	9.549	4	16.758	7
3	10.49	2.872	16.035	10.096	4.41	3.614	6.254	3.898	13.965	10.048	6.462	18.105	5.963	7.487	18.105	7.318	9.026	9.825	6.624	4.923	20.175	16.008	5.436	18.105	9.549	8	13.965	3
4	10.49	4.308	12.828	10.096	6.615	2.891	6.254	5.846	11.172	10.048	9.692	14.484	5.963	11.231	14.484	7.318	13.538	7.86	6.624	7.385	16.14	16.008	8.154	14.484	9.549	12	11.172	4
5	10.49	5.744	9.621	10.096	8.821	2.168	6.254	7.795	8.379	10.048	12.923	10.863	5.963	14.974	10.863	7.318	18.051	5.895	6.624	9.846	12.105	16.008	10.872	10.863	9.549	16	8.379	9
6	13.987	1.436	16.035	13.461	2.205	3.614	8.338	1.949	13.965	13.398	3.231	18.105	7.951	3.744	18.105	9.757	4.513	9.825	8.832	2.462	20.175	21.344	2.718	18.105	12.732	4	13.965	3
7	13.987	2.872	12.828	13.461	4.41	2.891	8.338	3.898	11.172	13.398	6.462	14.484	7.951	7.487	14.484	9.757	9.026	7.86	8.832	4.923	16.14	21.344	5.436	14.484	12.732	8	11.172	1
8	13.987	4.308	9.621	13.461	6.615	2.168	8.338	5.846	8.379	13.398	9.692	10.863	7.951	11.231	10.863	9.757	13.538	5.895	8.832	7.385	12.105	21.344	8.154	10.863	12.732	12	8.379	8
9	13.987	5.744	6.414	13.461	8.821	1.446	8.338	7.795	5.586	13.398	12.923	7.242	7.951	14.974	7.242	9.757	18.051	3.93	8.832	9.846	8.07	21.344	10.872	7.242	12.732	16	5.586	9
10	17.484	1.436	12.828	16.826	2.205	2.891	10.423	1.949	11.172	16.747	3.231	14.484	9.939	3.744	14.484	12.197	4.513	7.86	11.04	2.462	16.14	26.68	2.718	14.484	15.915	4	11.172	1
11	17.484	2.872	9.621	16.826	4.41	2.168	10.423	3.898	8.379	16.747	6.462	10.863	9.939	7.487	10.863	12.197	9.026	5.895	11.04	4.923	12.105	26.68	5.436	10.863	15.915	8	8.379	8
12	17.484	4.308	6.414	16.826	6.615	1.446	10.423	5.846	5.586	16.747	9.692	7.242	9.939	11.231	7.242	12.197	13.538	3.93	11.04	7.385	8.07	26.68	8.154	7.242	15.915	12	5.586	2
13	20.98	1.436	9.621	20.192	2.205	2.168	12.507	1.949	8.379	20.097	3.231	10.863	11.926	3.744	10.863	14.636	4.513	5.895	13.248	2.462	12.105	32.016	2.718	10.863	19.097	4	8.379	1
14	20.98	2.872	6.414	20.192	4.41	1.446	12.507	3.898	5.586	20.097	6.462	7.242	11.926	7.487	7.242	14.636	9.026	3.93	13.248	4.923	8.07	32.016	5.436	7.242	19.097	8	5.586	2
15	24.477	2.872	3.207	23.557	4.41	0.723	14.592	3.898	2.793	23.446	6.462	3.621	13.914	7.487	3.621	17.076	9.026	1.965	15.456	4.923	4.035	37.353	5.436	3.621	22.28	8	2.793	5
16	27.974	1.436	3.207	26.922	2.205	0.723	16.676	1.949	2.793	26.796	3.231	3.621	15.902	3.744	3.621	19.515	4.513	1.965	17.664	2.462	4.035	42.689	2.718	3.621	25.463	4	2.793	2
17	10.49	1.436	19.242	10.096	2.205	4.337	6.254	1.949	16.758	10.048	3.231	21.726	5.963	3.744	21.726	7.318	4.513	11.789	6.624	2.462	24.211	16.008	2.718	21.726	9.549	4	16.758	7
18	10.49	4.308	12.828	10.096	6.615	2.891	6.254	5.846	11.172	10.048	9.692	14.484	5.963	11.231	14.484	7.318	13.538	7.86	6.624	7.385	16.14	16.008	8.154	14.484	9.549	12	11.172	4
19	10.49	4.308	12.828	10.096	6.615	2.891	6.254	5.846	11.172	10.048	9.692	14.484	5.963	11.231	14.484	7.318	13.538	7.86	6.624	7.385	16.14	16.008	8.154	14.484	9.549	12	11.172	4
20	10.49	4.308	12.828	10.096	6.615	2.891	6.254	5.846	11.172	10.048	9.692	14.484	5.963	11.231	14.484	7.318	13.538	7.86	6.624	7.385	16.14	16.008	8.154	14.484	9.549	12	11.172	4
21	10.49	5.744	9.621	10.096	8.821	2.168	6.254	7.795	8.379	10.048	12.923	10.863	5.963	14.974	10.863	7.318	18.051	5.895	6.624	9.846	12.105	16.008	10.872	10.863	9.549	16	8.379	9
22	10.49	5.744	9.621	10.096	8.821	2.168	6.254	7.795	8.379	10.048	12.923	10.863	5.963	14.974	10.863	7.318	18.051	5.895	6.624	9.846	12.105	16.008	10.872	10.863	9.549	16	8.379	9
23	10.49	5.744	9.621	10.096	8.821	2.168	6.254	7.795	8.379	10.048	12.923	10.863	5.963	14.974	10.863	7.318	18.051	5.895	6.624	9.846	12.105	16.008	10.872	10.863	9.549	16	8.379	9
24	13.987	1.436	16.035	13.461	2.205	3.614	8.338	1.949	13.965	13.398	3.231	18.105	7.951	3.744	18.105	9.757	4.513	9.825	8.832	2.462	20.175	21.344	2.718	18.105	12.732	4	13.965	3
25	13.987	1.436	16.035	13.461	2.205	3.614	8.338	1.949	13.965	13.398	3.231	18.105	7.951	3.744	18.105	9.757	4.513	9.825	8.832	2.462	20.175	21.344	2.718	18.105	12.732	4	13.965	3
26	13.987	1.436	16.035	13.461	2.205	3.614	8.338	1.949	13.965	13.398	3.231	18.105	7.951	3.744	18.105	9.757	4.513	9.825	8.832	2.462	20.175	21.344	2.718	18.105	12.732	4	13.965	3
27	13.987	2.872	12.828	13.461	4.41	2.891	8.338	3.898	11.172	13.398	6.462	14.484	7.951	7.487	14.484	9.757	9.026	7.86	8.832	4.923	16.14	21.344	5.436	14.484	12.732	8	11.172	1
28	13.987	2.872	12.828	13.461	4.41	2.891	8.338	3.898	11.172	13.398	6.462	14.484	7.951	7.487	14.484	9.757	9.026	7.86	8.832	4.923	16.14	21.344	5.436	14.484	12.732	8	11.172	1
29	13.987	2.872	12.828	13.461	4.41	2.891	8.338	3.898	11.172	13.398	6.462	14.484	7.951	7.487	14.484	9.757	9.026	7.86	8.832	4.923	16.14	21.344	5.436	14.484	12.732	8	11.172	1
30	13.987	2.872	12.828	13.461	4.41	2.891	8.338	3.898	11.172	13.398	6.462	14.484	7.951	7.487	14.484	9.757	9.026	7.86	8.832	4.923	16.14	21.344	5.436	14.484	12.732	8	11.172	1
